# Supplementary material for: The genotypic and phenotypic landscape of PDHA1-related pyruvate dehydrogenase complex deficiency
Source: Brain. 2025 Nov 14;149(7):2344–62. doi: 10.1093/brain/awaf430 (PMC13337232; doi:10.1093/brain/awaf430)
Supplement: awaf430_Supplementary_Data [file awaf430_supplementary_data.zip]

Archive with 2 entries (2 files):
- awaf430_Supplementary_Data.zip
- brain-2025-01850-File010.pdf
